# Supplementary material for: ARF family identification in Tamarix chinensis reveals the salt responsive expression of TcARF6 targeted by miR167
Source: PeerJ. 2020 Mar 18;8:e8829. doi: 10.7717/peerj.8829 (PMC7085291; doi:10.7717/peerj.8829)
Supplement: Supplemental Information 1 — Primers of ARFs cloning; Primers of qRT-PCR; Protein feature of ARFs in phylogenetic analysis. [file peerj-08-8829-s001.xlsx]

## Sheet: S1
Primers of ARFs cloning
gene	RNA-seq ID	Transcript sequence	CDS-F Primer	CDS-R Primer
TcARF1	comp24817_c0_seq8	CACTTCTGCTCGTTCTGCACTTCTGGAGTAAATCGTTCATTCTCTTTTGTTCTTCATCGCTTATCATACGAACCAGTTTTCTAACCGCAGAGCTATCTCACATTCCTTCAACAGGAACTGCATTGGACGATATTTTTAAGTTTCGAAATGTTTCAGAAATTATCGTAGCCTTTGACGAGATAATGTTAATGTCGGTCGAAAATAGAAATATTATGAAAAGCATATGACATTGACGGCCTCCGCTTTTTCCTTATGTCTACCTAATTGTCGTTCGATATGAAGACATTAGAGTAAAAAAAAATTGTCCATTTTCTCTATGCTACTGAAACCCTAAAATTATCGTCAATCGCATATGTGTGGAATTGCTGATGTTGTTGTATTCTTGATTTCAAACATTCA…	ATGGCGTTTGTCGGCATTCA	TCAAAAGCTAGGTCCAATGG
TcARF2	comp23964_c0_seq1	GTGGGTTGGAAAATTGACCCCGGTTGAAATTTCTGCTCCCTCTTTTGTCCCTCTTTCCGACTCCTCCCGTCCCATCCTAACCCCAATCACTTCCTTCTGGTTTAAGGACGAACCATACCAAACCGGCGAAGCTAGAGAGAAACATCGACTCTGTTCTGATTATCTCACCTCCATCTCCAATCTCCAATCTCCAATCTCCATGCCCTATCTTCTTCTGCATCACTAGCTGAAACCGAGAAGGGAGTGAATAAAGGCAGTAGGCAAACGCGGGCTTAACCTTAGTGCAATTCAATAGAGAGTGAAAGGGGAAAGCGACATTAACATGGTATAAAGTTGAAAAAATTAGCAGCTGTAATTGAGACCAGGAGGAGTGCAAGCGAAATCAGTGAAGAGGAAGGA…	ATGGCTTCGACTGAGGTACC	CTAACGATTTCCGGCCCTCA
TcARF3	comp25143_c0_seq1	CAGCAGCAGCAGCAGCAGCAGCTATTAGCTACAAGACACTGCGCCAAAAAAAATATGTTGATTAAAATAAGCCATTTTCATCCTTTTTCCGTCTTGGTCATGCCTAAAGCCTATAATTTTTATCTTTATTTCGGCGATGCTGGACTTGGGGGTAGTGGAGGAAGATGCAACTCAGAGGAGGGGGGAAACCAGGGAGCACCGGAGTGCGGGGCTCTAACCTGTGGCCCCAGCCTATCAATTAGGAGAGGAAAATCTAAAAATAAATTAGTTAGATAAAAAGGAAGAGGGAACATAAGGTGTGTACGGAAGCGCGTGAGTGGGGTTTTGGGAGCTAACTCCATATGGCAAAGCAGTGACCTTGCAGGTTAAGTACCTGTCTTACCTAAGTTTAGTCTCATT…	ATGATGATGATGATGAAGG	CTACAAAATATAGGTAGGTA
TcARF4	comp18421_c0_seq1	ATTTCTTGACCTTGCAAGACCTTTGAGAATCTATCAGATTCCAAAATGCCTGTGTAAGGGACAGGCTGAGCCCTGGCAAACTCCCCAGTGCTACTTCTCTCCACCCTGGTTGATGGAAGACTAGGATGGCCTAGCAGTGGTCCTGACTCCGGAGGGAAGTTTACCTTACCACAACCATAATGAGGTGATAAGAAAGTAATATTTTCTTGACCTTGCAAGACCTTAGAGGATCTCATGGACTCCTCAAAGTCCAAAAGGCTACCTCCTCCACCTGCAAGTTTAAACACAGAAAGGTAATGATTCAAAGTTGAGGAAAGGTGCAATTGATGCATGCTTTTGGTACCATTAATAAGGTGGTTGCTTGGCGTTGGCTGCAAAGCAGTTCGCAATTTCTTAAGC…	\	\
TcARF5	comp28596_c0_seq1	GAAGGGGATCAGAAAGAATGATGAGTGGTTTCATCGAAAGGTCGATTTCTTTTTGGGCACCAAAATGCGCATAAGCTTTAAGATAAACACAAAAGAGTAAAAAGAACGAAGGTAGGAGATACGCAAGCACTTGATAATTCCAATTCCAACCCACTCAGTCACGCTTTGATCCGCGTGCTTTGATGCAAAAAAAATTTTGTCCCTCTTTATTTTTCTCTTTTTCATGTTTTCCTCTGAGCTTAGCTTAGCTATCTACCATTACTCCTCCTCCTCCCTCTCTCTCCTGGATAATTGTGAGCTAGGCCCACATTTGATTTCAGTACTTTTTGCAGGTTTTGTTCCTTGATTTTGGAATTTAGAGGGCCTCTCCCCCTCTCCTTCTTCTCTCTAACTGCGCCG…	ATGGCTGCTTCTGATGAGAA	TCATGTCGTGTTGTTGATCC
TcARF6	comp19138_c0_seq1	GATCGCATATTAATTTGCTCTCCTTGCATATTAAATGACAACAAAAAGTAATGGCAGTTGGCCTTTGATTGATTGAAGCGGCTGATGAAAAAATGAAACTATAATCGTACTTACACAGGAACGAAGCAGTGCTATTCCTTTGAATTAGCATCACTTTTTACTCCTATATTTTGTTGTGTTTCTAAAACAGAGCTGGCCAGTGCTTCATTCACTTCAAGCATGCGGCAGAGCCGTCGAGATCTGGCTTGTCTAGTACTTCGGTGAATGTGTTTTCTGTGTTTTTGGGAACAGAAAGGGTTTTGTGCTTTTACTTACTTCCTGTGTAAGCTGTTGCTTTCATTTTGGTGCTTAGTGTTAGCATTTGAGATCTGTCTGATTTGCTTCCTTTAATGTATTGCA…	ATGAAGCTTTCCTCAGCAGG	CTAAAACTCAAGTGAATCCA
TcARF7	comp19887_c0_seq1	TCGACTTGGCTCAATTTATCAGCAATTAAAACCATGAGGGCTCCTTCGAATGGTTTCATCCCTAATCCAGCAGAAGAGGGGAGGGTCAGCAATTCTGAGTTATGGCATGCTTGTGCTGGACCACTTGTTAATCTACCTCCTGTCGGAAGTCTCGTGGTGTACTTTCCCCAAGGCCACAGTGAGCAGGTTGCAGCATCTATGCAGAAGGAGACTGATAGCATTCCAAGTTATCCGAATCTTCCTTCTAAGTTAATTTGCATGCTCCATAATGTCATACTGCATGCTGATCCGGAAACAGATGAGGTGTATGCACAGATGACACTTCAGCCTGTTAACAAGGTCGACAAGGAAGCTTTACTGGCATCTGAAATTGGTCTAAAACAAACTAAACAACCGGCA…	\	\
TcARF8	comp25109_c2_seq1	CGCCCAGTCTCTCGCTTTCTCCTTTATTTTTTTCTTATGGTTTTCTCTCTCTTCTGCTACCAGGTCGAGCTCTGGTCGGGATTGCTTCTGCTGTGACACACTCCCTCTCTTTCTTATTCTGTCTCCTTCCTTTAATCTCTCAGTCTCTCACTTCAATTTACTCCAAAAGTGAAAAAAACTGATATCATTTTCAGCCAACCCATCAATGGTTTCATCATCATGTCGTTGGAAATCGTGCTGTTTTTGAGCTAGCTCTCTTCCGCTAACTGAGCCCCAAGAAAGCGAGGGATAGGTTGGGATATGAAGCATTCAGCAACTGGGTCATCTGATCAGCAAGGCCCTGAAGGTGGGGAAAAGAAGTGTATGAGTTCGGAATTATGGCATGCTTGTGCCGGCCCT…	\	\
TcARF9	comp12923_c0_seq1	AACCAATTGGGGCAGGAAAAAATGGGGTCATGACGCAGGCTAATGTTACAGTGAGAGAAGGTGAGGTTGGAAAGAAGTCTGTCTGTCCCTCCCCAGCCTTCCGTATAATAAGACGCGGCTAAAGGCTGTTCCGATATTCTGTGTAAGACTTAACGGCGTCGCTTGTCCATTCATCTTCCGAATCCTCCAACCTATCCTTCTCTCCTCATCCCCTTTACAATCCTCCAAATCCGAAGAGACAGAGTAGAAAAATCTGCGTTTTCCGACTGTTTGTTTTTTCAACGCTTGCTGCTTGCTGCTGCGACAACTTTTTTTCCGCTTCATTTATTTAATTTAATAAACTCAAGATTTCAGATCGGTGTGGGAGAAGAATATCAGGGAGCTGAAGGGTCACGTTAA…	ATGGCGTTTGGGCCAAATGA	TCAACAATCGGATGAGTCCA
TcARF10	comp24460_c0_seq2	ACTTTTTGATCTTTTTACCTCCTTTTTTTTTAAAGACAATTTAGTAGCAGCAGCGGCAGGAGGAGCAGGATGCTGGAAGCAGCAATTAAAATAGGCTTTATTACTAGTCATAATAGTTTATTAATTATGTCAGGGGCATTTATAATTTACTACCGCAGCGAAGGTTGTTTGTTTGGTCTTCTGGCTGTTTGTTTTCTTTTTTCTCTCTGTCTTCTTCATTGAGTCATCCTTTCGCAATTTGTTCTCCTCTTTTGCCGCTTTTTCTCTGACCTGCTCCTGCTATTTAGTCTTTCTCGAAAAATCAGTCTGAGAACAACCCGATGAATATGCGGGGAGATAAAGATACAGAGAGAGAGAACGCGAATATTGTGGGCCGTCGTTACGCTTGCGTCGGCGGTG…	ATGGATCCTAAGGACAAAGG	CTACATCATCATCGTAGCCT
TcARF11	comp23199_c0_seq9	GAACGGAGCGTATAATAAGACGCAGCGTCAGTATTCATTGGGATTTGGTAGGAGCTTCTCCGGAGAGGAAGAATACGGTAGAGACGAGAGAGAGAGTAGCGGTTTGACGGAGGGGGAGAAGAAGGTGAGTGGTTTTGCAACTGAATAGATAGAGAGGAGGAGCAGAATTGTATGCGAGGGAGAGTCGTTACAAAGCGGAGGAATAAGAAGAAAAAAAAAGGAGAGAGAAAGAGAGCGGAAAAAGTTAAAAGAAAAGATGAGTGGGGGGTTTTAATGTGTTTCAATGAGGGCGTAACTGTTGTCCGGTGTCACATTAAAGCTTTGTTTAAATTCTCTATTCATTCAATTCGGGGAAAATTACCAGAAATATGATAGCCTCCTATCTTTCTATTTATTCTA…	ATGGCGATGGCACAGAGGGA	CTAAGCCTCAGACTTTGGCT
TcARF12	comp20664_c0_seq1	CTGTCAAACACCCCTTCCTTCACTTTTCACACTTCCCCATCGTCTGCCCCTCTCTCTCTTCCTTCTCCTTCATCTCCTTCTGTTGAGCGGTCGGAGGTACGACAGCGAAGCTTCAGTTCATAAACTCCTTTTTCTTACCTTATGTCATTTTCCCAAGAACCCTACCCAGAAACAAGAAATACAGAGAGGATTTATAGTTGATCTATGCTCTTCTGCATACTGGGTGTTCAGGATCTGGTCTTCCCTATTATTGCCAAAACACTTTGTCGCTTGCTTCGCTTGGTAGCAAAGCTCTGAGTAAATTCCCTCTCCCTGAGGAATTCCGTCGAACACTTGGCGGACGTGTATCGAATTTTCTCCTCGGTGTTCATTGATTTCAGATTTTGGTCATATCGTAGT…	ATGATTGATATTATGAATCC	CTATCTTGCTAGGTTCTCGC

## Sheet: S2
Primers of qRT-PCR
Gene	Primer-F	Primer-R
TcARF6	GGGTCATGTGGGAGGTTGCT	CCAGCCTGATCTCCGGGATTCT
TIF (Reference gene)	ACCACAGGAGTGTCCACCACA	TGATGCTTTGCGTGCCAGTG
Tch-miR172	CAGTGCAGGGTCCGAGGTAT	TAGATCATGCTGGCAGCTTCA
Tch-miR172 stem-loop Primer	GTCGTATCCAGTGCAGGGTCCGAGGTATTCGCACTGGATACGACTGAAGC

## Sheet: S3
Protein feature of ARFs in phylogenetic analysis									Arabidopsis ARF family
ID	Len(AA)	Mw(KDa)	MRE	ID	Len(AA)	Mw(KDa)	MRE		gene	ID
Group I OR ARF5/6-like				Group IV OR ARF1/2-like					AtARF1	AT1G59750.1
AtARF5	911	100.8		AtARF1	677	75.17			AtARF3	AT2G33860.1
AtARF6	938	103.6	miR167	AtARF2	865	96.45			AtARF4	AT5G60450.1
AtARF7	1168	129.4		TcARF1	677	75.63			AtARF5	AT1G19850.1
AtARF8	823	91.6	miR167	TcARF2	851	94.89			AtARF6	AT1G30330.2
AtARF19	1089	120.9		Group V OR ARF9/11-like					AtARF7	AT5G20730.1
TcARF5	966	105.9		AtARF9	647	73.4			AtARF8	AT5G37020.1
TcARF6	876	96.8	miR167	AtARF11	634	71.16			AtARF9	AT4G23980.1
TcARF7	Incomplete CDS			AtARF12	596	67.59			AtARF10	AT2G28350.1
TcARF8	Incomplete CDS		miR167	AtARF13	555	63.49			AtARF11	AT2G46530.3
Group II OR ARF3/4-like				AtARF14	611	69.37			AtARF12	AT1G34310.1
AtARF3	614	67.35		AtARF15	601	68.34			AtARF13	AT1G34170.3
AtARF4	794	88.03		AtARF18	614	69.16			AtARF14	AT1G35540.1
TcARF3	710	78.06		AtARF20	590	66.97			AtARF15	AT1G35520.1
TcARF4	Incomplete CDS			AtARF21	606	68.78			AtARF16	AT4G30080.1
Group III OR ARF16/17-like				AtARF22	601	68.11			AtARF17	AT1G77850.1
AtARF10	699	77.47	miR160	TcARF9	624	74.99			AtARF18	AT3G61830.1
AtARF16	673	74.35	miR160	TcARF11	668	73.31			AtARF19	AT1G19220.1
AtARF17	591	64.49	miR160						AtARF2	AT5G62000.1
TcARF10	696	76.94	miR160						AtARF20	AT1G35240.1
TcARF12	697	76.22	miR160						AtARF21	AT1G34410.1
									AtARF22	AT1G34390.1
